# Supplementary material for: Long-Term Exposure to Greenspace and Cognitive Function during the Lifespan: A Systematic Review
Source: Int J Environ Res Public Health. 2022 Sep 16;19(18):11700. doi: 10.3390/ijerph191811700 (PMC9517665; doi:10.3390/ijerph191811700)
Supplement: Supplementary file 1 [file ijerph-19-11700-s001.zip]

Archive with 1 entries (1 files):
- Supplementary_Materials_ijerph-1881606.pdf
